# Supplementary material for: Changes in Molar Tipping and Surrounding Alveolar Bone with Different Designs of Skeletal Maxillary Expanders
Source: Biomedicines. 2023 Aug 25;11(9):2380. doi: 10.3390/biomedicines11092380 (PMC10525421; doi:10.3390/biomedicines11092380)
Supplement: Supplementary file 1 [file biomedicines-11-02380-s001.zip]

Archive with 1 entries (1 files):
- biomedicines-2564357-supplementary.pdf
